# Supplementary material for: Viral diversity influences T-cell responses to enteric human adenoviruses F40 and F41
Source: Virus Evol. 2025 Dec 18;12(1):veaf098. doi: 10.1093/ve/veaf098 (PMC12821363; doi:10.1093/ve/veaf098)
Supplement: AdV_F_Tables_Appendices_veaf098 [file adv_f_tables_appendices_veaf098.xlsx]

## Sheet: 1. Genbank sequences
Accession Number	Human Adenovirus Species	Country of Origin	Hexon CDS Position	Penton CDS Position			Year
AC_000017.1	C1		18861-21755	14166-15890
AC_000007.1	C2		18838-21744	14151-15866
AC_000008.1	C5		18842-21700	14156-15871
NC_001454.1	F40 (strain: Dugan)	Netherlands	17643-20414	13241-14755
DQ315364.2	F41 (strain: Tak)	Netherlands	17598-20375	13241-14767			1973
MW686853.1	F41	UK	17580-20357	13223-14749			2015
MW686857.1	F41	UK	17589-20366	13232-14758			2019
OP047719.1	F41	UK	17581-20358	13224-14750			2022
OP047718.1	F41	UK	17578-20355	13221-14747			2022
OP047717.1	F41	UK	17571-20348	13214-14740			2022
OP047716.1	F41	UK	17575-20352	13218-14744			2022
OP047715.1	F41	UK	17580-20357	13223-14749			2022
OP047714.1	F41	UK	17576-20353	13219-14745			2022
OP047713.1	F41	UK	17581-20358	13224-14750			2022
OP047712.1	F41	UK	17580-20357	13223-14749			2022
OP047711.1	F41	UK	17544-20321	13187-14713			2022
OP047710.1	F41	UK	17580-20357	13223-14749			2022
OP047709.1	F41	UK	17573-20350	13216-14742			2022
OP047708.1	F41	UK	17579-20356	13222-14748			2022
OP047707.1	F41	UK	17580-20357	13223-14749			2021
OP047706.1	F41	UK	17582-20359	13225-14751			2021
OP047705.1	F41	UK	17581-20358	13224-14750			2021
OP047704.1	F41	UK	17578-20355	13221-14747			2021
OP047703.1	F41	UK	17580-20357	13223-14749			2020
OP047702.1	F41	UK	17580-20357	13223-14749			2018
OP047701.1	F41	UK	17581-20358	13224-14750			2018
OP047700.1	F41	UK	17579-20356	13222-14748			2017
OP047699.1	F41	UK	17578-20355	13221-14747			2016
MW686856.1	F41	UK	17510-20287	13153-14679			2019
MW686855.1	F41	UK	17561-20338	13204-14730			2019
MW686854.1	F41	UK	17570-20347	13213-14739			2019
OP174926.1	F41	UK	17577-20354	13220-14746			2022
OP174925.1	F41	UK	17561-20338	13204-14730			2019
OP174924.1	F41	UK	17570-20347	13213-14739			2019
OP174923.1	F41	UK	17510-20287	13153-14679			2019
OP174922.1	F41	UK	17589-20366	13232-14758			2019
OP174921.1	F41	UK	17580-20357	13223-14749			2019
OP174920.1	F41	UK	17585-20362	13228-14754			2019
OP174919.1	F41	UK	17585-20362	13228-14754			2019
OP174918.1	F41	UK	17561-20338	13204-14730			2019
OP174917.1	F41	UK	17574-20351	13217-14743			2019
OP174916.1	F41	UK	17585-20362	13228-14754			2019
OP174915.1	F41	UK	17585-20362	13228-14754			2019
OP581379.1	F41	Kenya		13175-14701			2021
OP581378.1	F41	Kenya		13182-14708			2019
OP581377.1	F41	Kenya	17550-20327	13193-14719			2018
OP581376.1	F41	Kenya
OP581375.1	F41	Kenya		13181-14707
OP581374.1	F41	Kenya		13209-14735
OP581373.1	F41	Kenya		13206-14732
OP581372.1	F41	Kenya		13193-14719
OP581371.1	F41	Kenya		13199-14722
OP581370.1	F41	Kenya		13207-14733
OP581369.1	F41	Kenya	18506-20317	13183-14709
OP581368.1	F41	Kenya		13195-14721
OP581367.1	F41	Kenya		13195-14721
OP581366.1	F41	Kenya	18517-20331	13194-14720
OP581365.1	F41	Kenya		13209-14735
OP581364.1	F41	Kenya		13196-14722
OP581363.1	F41	Kenya		13207-14733
OP581362.1	F41	Kenya	17556-20333	13199-14725
OP581361.1	F41	Kenya		13199-14725
OP581360.1	F41	Kenya
OP581359.1	F41	Kenya		13198-14724
OP581358.1	F41	Kenya	18133-19816	12810-14336
OP581357.1	F41	Kenya		13193-14719
OP581356.1	F41	Kenya		13209-14735
OP581355.1	F41	Kenya		13209-14735
OP581354.1	F41	Kenya		12812-14338
OP581353.1	F41	Kenya		12820-14346
OP581352.1	F41	Kenya		13201-14727
OP581351.1	F41	Kenya		12812-14338
OP581350.1	F41	Kenya	18533-20347	13210-14736
OP581349.1	F41	Kenya		13209-14735
OP581348.1	F41	Kenya	18531-20345	13208-14734
OP581347.1	F41	Kenya		13179-14699
OP581346.1	F41	Kenya	17528-20305	13171-14697
OP581345.1	F41	Kenya		13194-14720
OP581409.1	F40	Kenya	17602-20373	13200-14714
OP581408.1	F40	Kenya	17602-20373	13203-14717
OP581407.1	F40	Kenya	17594-20365	13206-14720
OP581406.1	F40	Kenya	17607-20378	13205-14719
OP581405.1	F40	Kenya	17605-20376	13203-14717
OP581404.1	F40	Kenya	17608-20379	13206-14720
OP581403.1	F40	Kenya	17243-20014	12844-14358
OP581402.1	F40	Kenya	18201-20016	12843-14357
OP581401.1	F40	Kenya	17607-20378	13205-14719
OP581400.1	F40	Kenya	17919-19734	12564-14078
OP581399.1	F40	Kenya	17608-20379	13206-14720
OP581398.1	F40	Kenya	17605-20376	13203-14717
OP581397.1	F40	Kenya	17605-20376	13203-14717
OP581396.1	F40	Kenya	18202-20017
OP581395.1	F40	Kenya	17242-20013	12840-14354
OP581394.1	F40	Kenya	18202-20017	12844-14358
OP581393.1	F40	Kenya	17608-20379	13206-14720
OP581392.1	F40	Kenya	17605-20376	13203-14717
OP581391.1	F40	Kenya
OP581390.1	F40	Kenya	17608-20379	13206-14720
OP581389.1	F40	Kenya	17607-20378	13205-14719
OP581388.1	F40	Kenya	17242-20013	12843-14354
OP581387.1	F40	Kenya	17608-20379	13206-14720
OP581386.1	F40	Kenya	18187-20017	12844-14358
OP581385.1	F40	Kenya	17608-20379	13206-14720
OP581384.1	F40	Kenya	18187-20017	12844-14358
OP581383.1	F40	Kenya	17608-20379	13206-14720
OP581382.1	F40	Kenya	17608-20379	13206-14720
OP581381.1	F40	Kenya	17608-20379	13206-14720
OP581380.1	F40	Kenya	17557-20328	13167-14690

## Sheet: 2. Published epitopes
HLA Restriction	HAdV Species	HAdV Protein	T-Cell Epitope Sequence	Source
HLA-A*01	B7, B11, C2, C5, C6, D8, E4	hexon	TDLGQNLLY	Leen et al. (2004)
HLA‐A*01	C2, C5	hexon	LTDLGQNLLY	Geyeregger et al. (2013)
HLA-A*01:01	C1, C2, C5	penton	STDVASLNY	Tischer et al. (2016)
HLA-A*02	C5	hexon	TFYLNHTFKKV	Leen et al. (2004)
HLA-A*02	C5	hexon	YVLFEVFDVV	Tang et al. (2006)
HLA-A*02	C5	hexon	LLYANSAHAL	Tang et al. (2006)
HLA-A*02	C1, C2, C5	DNA Pol	VLAWTRAFV	Joshi et al. (2009)
HLA-A*02	C1, C2, C5	DNA Pol	TLHNRGWRV	Joshi et al. (2009)
HLA-A*02	C1, C2, C5	DNA Pol	GLTDASFNV	Joshi et al. (2009)
HLA-A*02	C1, C2, C5	DBP	FLGRQLPKL	Joshi et al. (2009)
HLA-A*02	C1, C2, C5	DBP	KLLPDQVEAL	Joshi et al. (2009)
HLA-A*02	C1, C2, C5	DBP	MMGRFLQAYL	Joshi et al. (2009)
HLA-A*02	C5	hexon	GLRYRSMLL	Leen et al. (2008)
HLA‐A*02	C2, C5	E1A	LLDQLIEEV	Geyeregger et al. (2013)
HLA-A*02:01	A31, C1, C2, C5	hexon	TLLYVLFEV	Tischer et al. (2016)
HLA-A*02:01	A31, C1, C2, C5	penton	ILHTNMPNV	Tischer et al. (2016)
HLA-A*24	C2, C5, C6, D8	hexon	TYFSLNNKF	Leen et al. (2004); Geyeregger et al. (2013)
HLA-B*07	B3, B7, B11, C1, C2, C5, C6, E4	hexon	KPYSGTAYNSL	Leen et al. (2004)
HLA-B*07	C5	hexon	FRKDVNMVL	Zandvliet et al. (2010)
HLA-B*07, HLA-B*35	B3, B7, B11, C1, C2, C5, C6, E4	hexon	MPNRPNYIAF	Leen et al. (2004; 2008)
HLA-B*07:02	Conserved across HAdV-C	protein 13.6 K	VPATGRTLVL	Gunther et al. (2015)
HLA-B*08:01	A31, B3, C1, C2, C5	hexon	DLQDRNTEL	Tischer et al. (2016)
HLA-B*08:01	C1, C2, C5	penton	DSKKRSYNL	Tischer et al. (2016)
HLA-B*13, HLA-B*49	C5	hexon	LFEVFDVVRV	Tang et al. (2006)
HLA-B*35, HLA-B*53	C5	hexon	IPYLDGTFY	Leen et al. (2008)
HLA-B*35:01	C5	hexon	IPFSSNFMSM	Zandvliet et al. (2010)
HLA-B*52	C5	hexon	ETYFSLNNKF	Zandvliet et al. (2010)
HLA-B*53	C5	hexon	LPGSYTYEW	Leen et al. (2008)
HLA-B*63	C5	hexon	YSYKARFTL	Zandvliet et al. (2010)

## Sheet: 3. T positive control
Table 2
HLA Restriction	HAdV Species Tested	HAdV Protein	T-Cell Epitope Sequence	Amino Acid Positions	Successfully predicted by NetMHCpan-4.1?
HLA-A*01	C2, C5	hexon	TDLGQNLLY*	886-894	Yes
HLA‐A*01	C2, C5	hexon	LTDLGQNLLY*	885-894	Yes
HLA-A*02	C5	hexon	TFYLNHTFKKV	711-721	Yes
HLA-A*02	C5	hexon	YVLFEVFDVV	917-926	Yes
HLA-A*02	C5	hexon	LLYANSAHAL	892-901	Yes
HLA-A*02	C5	hexon	GLRYRSMLL	542-550	No
HLA-A*02:01	C1, C2, C5	hexon	TLLYVLFEV	914-922	Yes
HLA-A*24	C2, C5	hexon	TYFSLNNKF	37-45	Yes
HLA-B*07	C1, C2, C5	hexon	KPYSGTAYNSL**	114-124	No
HLA-B*07	C5	hexon	FRKDVNMVL	585-593	No	*Comment on how the same 9-mer was predicted for these epitopes
HLA-B*07, HLA-B*35	C1, C2, C5	hexon	MPNRPNYIAF	320-329	Yes	Amino acid positions are for C5
HLA-B*08:01	C1, C2, C5	hexon	DLQDRNTEL	360-368	Yes	**S-->A in our reference (but none of the earlier part of the epitope was identified either)
HLA-B*13, HLA-B*49	C5	hexon	LFEVFDVVRV	919-928	Yes
HLA-B*35, HLA-B*53	C5	hexon	IPYLDGTFY	705-713	Yes
HLA-B*35:01	C5	hexon	IPFSSNFMSM	873-882	No
HLA-B*52	C5	hexon	ETYFSLNNKF	36-45	No
HLA-B*53	C5	hexon	LPGSYTYEW	575-583	Yes
HLA-A*01:01	C1, C2, C5	penton	STDVASLNY	76-84	Yes
HLA-A*02:01	C1, C2, C5	penton	ILHTNMPNV	126-134	Yes
HLA-B*08:01	C1, C2, C5	penton	DSKKRSYNL	385-393	Yes

## Sheet: 4. Kenya common HLA
HLA Allele	Allele Frequency			HLA Allele	Allele Frequency
A*68:02	0.105			B*53:01	0.087
A*74:01	0.094			B*58:01	0.08
A*02:01	0.087			B*42:01	0.073
A*30:01	0.084			B*58:02	0.07
A*30:02	0.073			B*15:03	0.063
A*36:01	0.07			B*18:01	0.059
A*03:01	0.052			B*57:03	0.056
A*02:02	0.049			B*15:10	0.052
A*29:02	0.049			B*45:01	0.052
A*23:01	0.045			B*49:01	0.038
A*01:01	0.031			B*07:02	0.035
				B*08:01	0.031
				B*47:03	0.031

## Sheet: 5. UK common HLA
HLA Allele	OBB Allele Frequency	English Blood Donor Allele Frequency			HLA Allele	OBB Allele Frequency	English Blood Donor Allele Frequency
A*02:01	0.2831	0.3035			B*08:01	0.1436	0.1339
A*01:01	0.1866	0.2062			B*07:02	0.139	0.1329
A*03:01	0.1409	0.132			B*44:02	0.1109	0.1098
A*24:02	0.0793	0.0645			B*15:01	0.0625	0.0684
A*11:01	0.0593	0.0578			B*40:01	0.056	0.0578
A*29:02	0.0377	0.0308			B*44:03	0.0556	0.0578
A*32:01	0.0333	0.0356			B*35:01	0.0539	0.0491
A*68:01	0.03	0.0292			B*51:01	0.0441	0.0424
					B*27:05	0.0422	0.0395
					B*57:01	0.0388	0.0462
					B*18:01	0.0386	0.027
(Alleles ordered according to OBB, the larger dataset)

## Sheet: 6. T Hexon unique vs shared SBs
HLA Type	F40 unique SB	F41 unique SB	F40 and F41 only Shared SB	C5, F40 and F41 Shared SB
A*01:01	QTTPMQPCY PVDREETAY YSEDVNLEA	EAPDTHLVY QTWTADDNY LTSDVNLQF PVDREDTAY PTMREGQAY DTTPMLPCY TSDVNLQFF	FTYSGSVPY LTDLGQNML GVEDELPNY RVDGASVRF FLYSNVALY YLCAANMLY	PMDEPTLLY TNDQSFNDY VLDMASTYF PSMMPQWSY LLLPGSYTY
A*02:01	MLYPIPANA VLYSEDVNL	VLKDTTPML MLYPIPSNA VLYAENVSI	KITPDNITL KTYQPEPQV	YLNHTFKKV LLTPNEFEI MLLGNGRYV TLLYVLFEV HALDMTFEV VLAGQASQL YLSPGLVQF VLFEVFDVV
A*02:02	MLYPIPANA VLYSEDVNL	VLKDTTPML VLYAENVSI MLYPIPSNA	ALTDLGQNM KITPDNITL	YLSPGLVQF TLAVGDNRV GQASQLNAV YLNHTFKKV VLAGQASQL LLTPNEFEI VLFEVFDVV
A*03:01	GQAPYIGQK	QVVNTTTYK	VLDRGPSFK ALYLPDSYK AVPSLTQKK TAVPSLTQK RGWSFTRLK TAYNSLAPK	YTYEWNFRK RVLDMASTY
A*11:01	GQAPYIGQK	QVVNTTTYK ATDTYSGIK	SVPISIPSR TAYNSLAPK FTYSGSVPY AVPSLTQKK TAVPSLTQK GVIEAVYLR VLDRGPSFK ALYLPDSYK	NVAQCNMTK NVNPFNHHR RVLDMASTY YTYEWNFRK
A*23:01	TFKKVSVMF VMFDSSVSW	TFKKVSIMF IMFDSSVSW	TYSGSVPYL LYLPDSYKI NYIGFRDNF EYQNVTLPF TYVNIGARW HYNIGYQGF SYKITPDNI LYSNVALYL TYFSLGNKF	RMYSFFRNF YLSPGLVQF TYFDIRGVL LYANSAHAL RYVPFHIQV KFFAIKNLL FHIQVPQKF SYDPDVRII SYKDRMYSF PYLDGTFYL
A*24:02	VMFDSSVSW TFKKVSVMF	TFKKVSIMF IMFDSSVSW	NYIGFRDNF SYKITPDNI LYLPDSYKI EYQNVTLPF TYVNIGARW TYFSLGNKF SYQLMLDAL HYNIGYQGF TYSGSVPYL LYSNVALYL	RMYSFFRNF RYVPFHIQV TYFDIRGVL YLSPGLVQF FHIQVPQKF SYKDRMYSF PYLDGTFYL KFFAIKNLL SYDPDVRII LYANSAHAL
A*29:02	NFSPKVVLY TLPDNKNTY QGFHVPESY QTTPMQPCY	EAPDTHLVY TLPENKNTY LTSDVNLQF YNIGYQGFY TFKKVSIMF QGFYVPESY	VALYLPDSY SGFDPYFTY MLSHYNIGY QAAPNRPNY VPYLDGTFY FLYSNVALY TYFSLGNKF QFARATDTY FLIQMLSHY VRFDSINLY TDLGQNMLY ANLWRSFLY YLCAANMLY QAYPANYPY FTYSGSVPY	PMDEPTLLY HNNSGFVGY LLLPGSYTY NLLLLPGSY SMLLGNGRY MWNQAVDSY DNFIGLMYY RVLDMASTY YLSPGLVQF
A*30:01	SYARPTNEK HTFKKVSVM	KVRGQAPFI SYAKPTNEK QVVNTTTYK	KTYQPEPQV WSFTRLKTK ALYLPDSYK TAYNSLAPK TAVPSLTQK AVPSLTQKK RIHQPHRGV AFRGWSFTR SYKVRFTLA SVRFDSINL VVRIHQPHR RTMWRIPFS RGWSFTRLK	RYVPFHIQV KTKETPSLG YTYEWNFRK KFRNPTVAP TFYLNHTFK
A*30:02	QTTPMQPCY QGFHVPESY NFSPKVVLY RQVVDTTTY	RQVVNTTTY QGFYVPESY	QAYPANYPY FTYSGSVPY ANLWRSFLY SGFDPYFTY YLCAANMLY AVPSALDTY GVEDELPNY FLYSNVALY VRFDSINLY QAAPNRPNY	HNNSGFVGY LLLPGSYTY RMYSFFRNF RVLDMASTY PMDEPTLLY SMLLGNGRY
A*32:01	KGAPNPSQW VMFDSSVSW HTFKKVSVM RILKQTTPM	RVLKDTTPM GIKANGQTW IMFDSSVSW VLYAENVSI LTSDVNLQF KTAPNPCEW RQVVNTTTY	KTYQPEPQV TAYSYKVRF FTYSGSVPY QAYPANYPY SGFDPYFTY KITPDNITL RVDGASVRF GVLDRGPSF YSYKVRFTL	RMYSFFRNF RSQRLTLRF LLLPGSYTY GTFYLNHTF RVLDMASTY SMMPQWSYM GSYTYEWNF ATPSMMPQW YLSPGLVQF
A*36:01	PVDREETAY QTTPMQPCY	PVDREDTAY QTWTADDNY LTSDVNLQF TSDVNLQFF	RVDGASVRF AVPSALDTY SGFDPYFTY VLDRGPSFK FLYSNVALY QAYPANYPY GVEDELPNY MLSHYNIGY FTYSGSVPY YLCAANMLY	RVLDMASTY VLDMASTYF PMDEPTLLY LLLPGSYTY
A*68:01	ETAYSYKVR	DTAYSYKVR QVVNTTTYK	DTYFSLGNK NTYAYMNGR FTYSGSVPY DTYVNIGAR TAYNSLAPK GVIEAVYLR TAVPSLTQK SVPISIPSR	NVNPFNHHR SVSWPGNDR DVTTDRSQR YTYEWNFRK NVAQCNMTK FTLAVGDNR
A*68:02	DVNGTSAEL ETANFSPKV QTTTTNVGL NVFAMEINL HTFKKVSVM NSFGQAPYI TTYTEYQNV	DVNLQFFAL TTYKEYQNV	YSYKVRFTL NATSVPISI KTYQPEPQV	STYFDIRGV NTASTLEAM HALDMTFEV DSYDPDVRI
A*74:01			AFRGWSFTR NTYAYMNGR GVIEAVYLR SVPISIPSR TLRFVPVDR ALYLPDSYK RGWSFTRLK	RSMLLGNGR RMYSFFRNF NVNPFNHHR YTYEWNFRK
HLA Type	F40 unique SB	F41 unique SB	F40 and F41 only Shared SB	C5, F40 and F41 Shared SB
B*07:02	KPDVNGTSA	KPDVAQGTI APKTAPNPC TPNEPKAVL	YPANYPYPL YPLIGQTAV VPSLTQKKF	IPSRNWAAF
B*08:01	HTFKKVSVM	HTFKKVSIM TPNEPKAVL DVNLQFFAL	YSYKVRFTL YPANYPYPL	FFAIKNLLL SYKDRMYSF GLRYRSMLL DLQDRNTEL NAGLRYRSM QVPQKFFAI
B*15:01	VMFDSSVSW TLPDNKNTY MQNAAGRIL RQVVDTTTY	AQKVAGRVL IMFDSSVSW RQVVNTTTY TLPENKNTY	FLIQMLSHY FTYSGSVPY SGFDPYFTY FLYSNVALY AVPSALDTY QAYPANYPY QAAPNRPNY GVLDRGPSF	YLSPGLVQF RVLDMASTY GTFYLNHTF SMLLGNGRY LLLPGSYTY RMYSFFRNF
B*15:03	QGFHVPESY VMFDSSVSW MQNAAGRIL RQVVDTTTY	IMFDSSVSW AEIESGNIF AQKVAGRVL IKVRGQAPF RQVVNTTTY	GVLDRGPSF FLYSNVALY KKFLCDRTM FTYSGSVPY QAYPANYPY VRFDSINLY QAAPNRPNY TAYSYKVRF SGFDPYFTY	YLSPGLVQF WRIPFSSNF RVLDMASTY HHRNAGLRY SAHALDMTF LLLPGSYTY LKTKETPSL FHIQVPQKF RMYSFFRNF FKPYSGTAY
B*15:10	MQNAAGRIL NHTFKKVSV	NEKGGQASL YKEYQNVTL TPNEPKAVL NHTFKKVSI	FRKDVNMIL IHQPHRGVI YPANYPYPL GRVAVPSAL	DRLLTPNEF HHRNAGLRY MAHNTASTL TYFDIRGVL LYANSAHAL FHIQVPQKF FRDNFIGLM LKTKETPSL WRIPFSSNF
B*18:01	NEISIGNVF NEKGGQAKL DREETAYSY EETAYSYKV	IESGNIFAM PENKNTYAY AEIESGNIF NEKGGQASL DREDTAYSY SEVGAAQKV	MEINLAANL NEFEIKRTV TELSYQLML	DNFIGLMYY DEPTLLYVL
B*27:05			HRGVIEAVY VRFDSINLY KRTVDGEGY GRVAVPSAL FRKDVNMIL	FRNFQPMSR WRIPFSSNF HRNAGLRYR
B*35:01	NGQGISNSY YPIPANATS QGFHVPESY EAPDTHLVF	TPNEPKAVL EAPDTHLVY QGFYVPESY YPIPSNATS LTSDVNLQF QPIYADKTY	IAGQDASEY VPYLDGTFY WAAFRGWSF FARATDTYF QAAPNRPNY YPLIGQTAV EAVYLRTPF FLYSNVALY QAYPANYPY VALYLPDSY VPSLTQKKF TAYSYKVRF DPMDNVNPF YPANYPYPL SGFDPYFTY DALGDRSRY FTYSGSVPY	YLSPGLVQF RVLDMASTY SAHALDMTF EPTLLYVLF LPGSYTYEW IPSRNWAAF DPMDEPTLL MAHNTASTL LLLPGSYTY
B*40:01	LEAPDTHLV NEISIGNVF NEKGGQAKL	SEVGAAQKV IESGNIFAM IEAPDTHLV NEKGGQASL AEIESGNIF	FEVFDVVRI NEFEIKRTV MEINLAANL TELSYQLML	SEYLSPGLV
B*42:01		TPNEPKAVL APKTAPNPC	YPANYPYPL YPLIGQTAV VPSLTQKKF QPHRGVIEA	MPQWSYMHI IPSRNWAAF
B*44:02	NEISIGNVF NEKGGQAKL	NEKGGQASL SEVGAAQKV PENKNTYAY AEIESGNIF	MEINLAANL TELSYQLML NEFEIKRTV
B*44:03	NEKGGQAKL EETAYSYKV NEISIGNVF	PENKNTYAY AEIESGNIF NEKGGQASL SEVGAAQKV	MEINLAANL NEFEIKRTV TELSYQLML
B*45:01	SEDVNLEAP LEAPDTHLV TEYQNVTLP EETAYSYKV AELLLGQQA	SEVGAAQKV KEYQNVTLP IEAPDTHLV AENVSIEAP NEKGGQASL AEIESGNIF ADLLTQQAA NEPKAVLYA	IEAVYLRTP NEFEIKRTV	SEYLSPGLV FEVDPMDEP
B*47:03	NEISIGNVF RQVVDTTTY AELLLGQQA	AEIESGNIF AQKVAGRVL NEKGGQASL SEVGAAQKV IEAPDTHLV IESGNIFAM RQVVNTTTY	VRFDSINLY TELSYQLML MEINLAANL NEFEIKRTV SGFDPYFTY	RDNFIGLMY YLSPGLVQF SQLNAVVDL
B*49:01	AELLLGQQA EETAYSYKV LEAPDTHLV TEYQNVTLP NEISIGNVF	IEAPDTHLV SEVGAAQKV AENVSIEAP AEIESGNIF CEWKDNNKI NEKGGQASL KEYQNVTLP IESGNIFAM	TELSYQLML IEAVYLRTP MEINLAANL NEFEIKRTV FEVFDVVR	SEYLSPGLV YEWNFRKDV
B*51:01	EAPDTHLVF TANFSPKVV QAPYIGQKI NSFGQAPYI	TPNEPKAVL	YPYPLIGQT TAYSYKVRF NATSVPISI YPLIGQTAV VPSALDTYV SALDTYVNI YPANYPYPL	DPMDEPTLL HALDMTFEV FAIKNLLLL MPQWSYMHI MAHNTASTL DSYDPDVRI
B*53:01	VMFDSSVSW EAPDTHLVF	QPIYADKTY IMFDSSVSW LTSDVNLQF TPNEPKAVL EAPDTHLVY	EPQVGQTQW FARATDTYF VPSLTQKKF QAYPANYPY YPANYPYPL EINLAANLW YPLIGQTAV TAYSYKVRF VPYLDGTFY DPMDNVNPF	SAHALDMTF IPSRNWAAF LPGSYTYEW YLSPGLVQF EPTLLYVLF MPQWSYMHI DPMDEPTLL
B*57:01	KGAPNPSQW VMFDSSVSW	KTAPNPCEW LTSDVNLQF IMFDSSVSW	YSYKVRFTL LAANLWRSF	RSQRLTLRF GTFYLNHTF GSYTYEWNF ATPSMMPQW
B*57:03	KGAPNPSQW TTNVGLNFF TTATETANF VMFDSSVSW TTTNVGLNF	LTSDVNLQF TSDVNLQFF IMFDSSVSW KTAPNPCEW	TAYSYKVRF RVDGASVRF LAANLWRSF YSYKVRFTL	VSWPGNDRL ATPSMMPQW GTFYLNHTF GSYTYEWNF RSQRLTLRF SAHALDMTF
B*58:01	VMFDSSVSW TTTNVGLNF KGAPNPSQW	KTAPNPCEW IMFDSSVSW LTSDVNLQF	YSYKVRFTL	ATPSMMPQW RSQRLTLRF GSYTYEWNF RVLDMASTY GTFYLNHTF SAHALDMTF
B*58:02	QTTPMQPCY VMFDSSVSW TTNVGLNFF KGAPNPSQW TTTNVGLNF	LTSDVNLQF GIKANGQTW KTAPNPCEW IMFDSSVSW	YSYKVRFTL KTYQPEPQV QAAPNRPNY LAANLWRSF FTYSGSVPY QAYPANYPY SGFDPYFTY TAYSYKVRF	RMYSFFRNF ATPSMMPQW GTFYLNHTF RSQRLTLRF RNWAAFRGW YLSPGLVQF RVLDMASTY GSYTYEWNF

## Sheet: 7.T Penton unique vs shared SBs
HLA Type	F40 unique SB	F41 unique SB	F40+F41 only SB	C5/F40/F41 shared SB
A*01:01	EGDKNNTAY	FQEGFQIMY	SADIASLNY YAEGPPPSY VTCGSQQVY	LTDHGTLPL
A*02:01	AIVDNYLAV	AIVDNYLEV ALYVPPRYL	ALGIVAPKV	TVSENVPAL GVLESDIGV
A*02:02	ALHVPPRYL AIVDNYLAV	AIVDNYLEV ALYVPPRYL	QLIRQSTAL ALGIVAPKV	TVSENVPAL
A*03:01	VMVEKVNRK	RLMVEKKNK	RLGWDPVTK KALGIVAPK	MMQDPVTFR
A*11:01	RVMVEKVNR	LSNLLGIRK	KALGIVAPK RSSISGVQR RLGWDPVTK	MMQDPVTFR
A*23:01			LYDTTRVYL RYEWFEFTL RYSELAPLY NYPVVGVEL AFHPDIVLL	NYQNDHSNF VYWSLPDMM
A*24:02			RYSELAPLY RYEWFEFTL AFHPDIVLL NYPVVGVEL LYDTTRVYL	VYWSLPDMM NYQNDHSNF
A*29:02	FQKGFQIMY QALHVPPRY	FQEGFQIMY EALYVPPRY	YAEGPPPSY VTCGSQQVY SFYNEQAVY PLYDTTRVY SADIASLNY VGVPPVMAY RSWFLAYNY RYSELAPLY AYRSWFLAY
A*30:01	RSRWGGDLK	KARLMVEKK ATRPQDLVI RSRWGADLK RLMVEKKNK	RTCPYVHKA LVRPPAPTI KALGIVAPK AYRSWFLAY
A*30:02	QALHVPPRY FQKGFQIMY	FQEGFQIMY	AYRSWFLAY YAEGPPPSY SFYNEQAVY VGVPPVMAY SADIASLNY VTCGSQQVY RYSELAPLY RSWFLAYNY PLYDTTRVY
A*32:01	ALTHIFNRF KTNAPRYEW	ALTHVFNRF ALYVPPRYL	RSWFLAYNY GTLPLRSSI LVRPPAPTI
A*36:01	EGDKNNTAY	FQEGFQIMY	VTCGSQQVY RSWFLAYNY SADIASLNY YAEGPPPSY	LTDHGTLPL
A*68:01	SIKEAQEIR TALTHIFNR	TALTHVFNR		MMQDPVTFR VTITDARRR QAVYSQLIR
A*68:02	ETADLPATL STNKFRARV	DVAKYEASI	VSNYPVVGV VTFRPSTQV SSISGVQRV NTAYRSWFL EAFHPDIVL	MTIDLMNNA TVSENVPAL TTVSENVPA TITTVSENV
A*74:01	VMVEKVNRK RLNNLLGIR TALTHIFNR RVMVEKVNR	TALTHVFNR RLSNLLGIR	KALGIVAPK RSSISGVQR RLGWDPVTK	MMQDPVTFR
B*07:02	APRYEWFEF KPNPQDLEI MPFQKGFQI	LPRYEWFEF	LVRPPAPTI GPTEGRNSI	RPPAPTITT
B*08:01	DSKERSYNL MPFQKGFQI TNKFRARVM LGIRKRMPF FTQSRLNNL EKGVKSWTL DFKPNPQDL	TFATRPQDL FTQSRLSNL DSKNRSYNL	LYDTTRVYL QLIRQSTAL
B*15:01	FQKGFQIMY	FQEGFQIMY	VGVPPVMAY YAEGPPPSY PLYDTTRVY
B*15:03	FQKGFQIMY KRMPFQKGF	AKDSKNRSY FQEGFQIMY	RAVGVPPVM YAEGPPPSY TKLVMPGVY VGVPPVMAY SFYNEQAVY	LESDIGVKF
B*15:10		TQSRLSNLL	NKSADIASL VHKALGIVA DHSNFQTTV	NRFPENQIL
B*18:01	FQKGFQIMY		NEQAVYSQL TEGRNSIRY NEFMSTNKF	LEGGNIPAL LESDIGVKF SETMTIDLM
B*27:05	SRLNNLLGI KRMPFQKGF FRARVMVEK IRKRMPFQK	KRLPFQEGF SRLSNLLGI	IRQSTALTH RRTCPYVHK	IRYSELAPL NRFPENQIL
B*35:01	MPFQKGFQI APRYEWFEF EGDKNNTAY QALHVPPRY	LPFQEGFQI QSTALTHVF SPATLEALY LPRYEWFEF EALYVPPRY	YPVVGVELL SADIASLNY RPSTQVSNY VGVPPVMAY LPVHAKSFY EAFHPDIVL YAEGPPPSY RAVGVPPVM	TVSENVPAL DMMQDPVTF
B*40:01			NEFMSTNKF NEQAVYSQL	LEGGNIPAL SETMTIDLM LESDIGVKF
B*42:01	APRYEWFEF MPFQKGFQI KPNPQDLEI	LPFQEGFQI LPRYEWFEF	YPVVGVELL GPTEGRNSI LVRPPAPTI
B*44:02			NEFMSTNKF TEGRNSIRY NEQAVYSQL	LESDIGVKF
B*44:03			NEFMSTNKF TEGRNSIRY NEQAVYSQL	LESDIGVKF
B*45:01	LEGDKNNTA KEAQEIRGA	KEIGDDTFA	SELAPLYDT NEQAVYSQL YEWFEFTLP
B*47:03	FQKGFQIMY	FQEGFQIMY	NEQAVYSQL TEGRNSIRY YAEGPPPSY NEFMSTNKF	SETMTIDLM LEGGNIPAL LESDIGVKF
B*49:01	KEAQEIRGA	LEVGRQNGV	NEQAVYSQL NEAFHPDIV NEFMSTNKF YEDLEGGNI	LEGGNIPAL LESDIGVKF SETMTIDLM
B*51:01	KPNPQDLEI MPFQKGFQI	LPFQEGFQI	LVRPPAPTI YPVVGVELL EAFHPDIVL	PPAPTITTV GPPPSYESV
B*53:01	KPNPQDLEI DAEKGVKSW MPFQKGFQI QALHVPPRY	DPKKGVQSW LPFQEGFQI LPRYEWFEF SPATLEALY EALYVPPRY	YAEGPPPSY RPSTQVSNY YPVVGVELL LPVHAKSFY EAGTQTINF	DMMQDPVTF
B*57:01	INFDDRSRW KNNTAYRSW KTNAPRYEW QSTALTHIF	QSTALTHVF ETGLPRYEW	TCGSQQVYW RSWFLAYNY
B*57:03	QSTALTHIF KTNAPRYEW	QSTALTHVF ETGLPRYEW
B*58:01	INFDDRSRW KTNAPRYEW QSTALTHIF KNNTAYRSW QALHVPPRY	ETGLPRYEW INFDERSRW QSTALTHVF	RSWFLAYNY TCGSQQVYW VTCGSQQVY
B*58:02	KTNAPRYEW QALHVPPRY KNNTAYRSW QSTALTHIF INFDDRSRW	QNNTAYRSW INFDERSRW ETGLPRYEW QSTALTHVF	RSWFLAYNY TCGSQQVYW VTCGSQQVY

## Sheet: 8.T Conserved epitope positions
Table 3
Epitope	Protein	HAdV-F Subtype	Starting Position		Table 3 Cont.
EALYVPPRY	Penton	F41	35		NHTFKKVSI	Hexon	F41	692
ALYVPPRYL	Penton	F41	36		HTFKKVSIM	Hexon	F41	693
INFDERSRW	Penton	F41	109		TFKKVSIMF	Hexon	F41	694
RSRWGADLK	Penton	F41	114		IMFDSSVSW	Hexon	F41	700
LPRYEWFEF	Penton	F41	156		YNIGYQGFY	Hexon	F41	751
AIVDNYLEV	Penton	F41	183		QGFYVPESY	Hexon	F41	756
LEVGRQNGV	Penton	F41	189		QVVNTTTYK	Hexon	F41	781
FTQSRLSNL	Penton	F41	246		PTMREGQAY	Hexon	F41	811
TQSRLSNLL	Penton	F41	247		MQNAAGRIL	Hexon	F40	195
SRLSNLLGI	Penton	F41	249		KPDVNGTSA	Hexon	F40	279
TFATRPQDL	Penton	F41	306		DVNGTSAEL	Hexon	F40	281
ATRPQDLVI	Penton	F41	308		NGQGISNSY	Hexon	F40	396
AKDSKNRSY	Penton	F41	320		NEISIGNVF	Hexon	F40	427
DSKNRSYNL	Penton	F41	322		NVFAMEINL	Hexon	F40	433
QNNTAYRSW	Penton	F41	335		TLPDNKNTY	Hexon	F40	470
QSTALTHVF	Penton	F41	425		NHTFKKVSV	Hexon	F40	692
TALTHVFNR	Penton	F41	427		HTFKKVSVM	Hexon	F40	693
ALTHVFNRF	Penton	F41	428		TFKKVSVMF	Hexon	F40	694
RVMVEKVNR	Penton	F40	144		VMFDSSVSW	Hexon	F40	700
VMVEKVNRK	Penton	F40	145		QGFHVPESY	Hexon	F40	756
FQKGFQIMY	Penton	F40	263		RQVVDTTTY	Hexon	F40	780
SIKEAQEIR	Penton	F40	291		TTYTEYQNV	Hexon	F40	786
DFKPNPQDL	Penton	F40	306		TEYQNVTLP	Hexon	F40	789
KPNPQDLEI	Penton	F40	308
DSKERSYNL	Penton	F40	322
KNNTAYRSW	Penton	F40	335
DAEKGVKSW	Penton	F40	351
EKGVKSWTL	Penton	F40	353
QSTALTHIF	Penton	F40	425
TALTHIFNR	Penton	F40	427
ALTHIFNRF	Penton	F40	428

## Sheet: 9. Epitope Binding Changes
Table 4A
Reference Epitope	Mutant Epitope	Mutations	Reference SB	Mutant SB	Change in SB	Reference WB	Mutant WB	Change in WB	Reference NB	Mutant NB	Change in NB
FQEGFQIMY	FQKGFQIMY	E265K	0.2437	0.0375	-0.2062	0	0.2418	0.2418	0.667	0.6314	-0.0356
KRLPFQEGF	KRLPFQKGF	E265K	0	0	0	0.1299	0.0587	-0.0712	0.7808	0.852	0.0712
QTWTADDNY	GNWTADNDTY	Q413G, T414N, insN419, N421T	0.2062	0	-0.2062	0.0375	0.0308	-0.0067	0.667	0.8799	0.2129
QTWTADDNY	QTWTADNDNY	insN419	0.2062	0	-0.2062	0.0375	0.0308	-0.0067	0.667	0.8799	0.2129
VLYAENVSI	VLYAENVAI	S268A	0.3391	0.3035	-0.0356	0	0.0356	0.0356	0.5716	0.5716	0
KVRGQAPFI	KVRGQAPLI	F149L	0.0116	0.0472	0.0356	0.0356	0.0067	-0.0289	0.8635	0.8568	-0.0067
GIKANGQTW	GIKANSGNW	G412S, Q413G, T414N	0.0356	0	-0.0356	0	0.0356	0.0356	0.8751	0.8751	0
NEPKAVLYA	NVPKAVLYA	E255V	0	0	0	0	0.0292	0.0292	0.9107	0.8815	-0.0292
Table 4B
Reference Epitope	Mutant Epitope	Mutations	Reference SB	Mutant SB	Change in SB	Reference WB	Mutant WB	Change in WB	Reference NB	Mutant NB	Change in NB
RLMVEKKNK	RLMVEKIKE	K150I, N151K, K152E	0.136	0	-0.136	0	0	0	0.648	0.784	0.136
KARLMVEKK	KARLMVEKI	K150I	0.084	0	-0.084	0.146	0	-0.146	0.554	0.784	0.23
SPATLEALY	SPTTLEALY	A32T	0	0	0	0.223	0.08	-0.143	0.561	0.704	0.143
ETGLPRYEW	KVGLPRYEW	E153K, T154V	0	0.01	0.01	0.01	0.066	0.056	0.774	0.708	-0.066
QTWTADDNY	GNWTADNDTY	Q413G, T414N, insN419, N421T	0.101	0	-0.101	0.122	0.049	-0.073	0.561	0.735	0.174
QTWTADDNY	GNWTADDTY	Q413G, T414N, N421T	0.101	0	-0.101	0.122	0.049	-0.073	0.561	0.735	0.174
GIKANGQTW	GIKANSGNW	G412S, Q413G, T414N	0.01	0	-0.01	0	0.01	0.01	0.774	0.774	0
ETANFSPKV	ETTNFSPKV	A254T	0.105	0.105	0	0	0.031	0.031	0.679	0.648	-0.031
TANFSPKVV	TTNFSPKVV	A254T	0	0	0	0	0.105	0.105	0.784	0.679	-0.105
ANFSPKVVL	TNFSPKVVL	A254T	0	0	0	0	0.105	0.105	0.784	0.679	-0.105
TTATETANF	TTATETTNF	A254T	0	0	0	0.216	0.16	-0.056	0.568	0.624	0.056
Table 4C
Reference Epitope	Mutant Epitope	Mutations	Reference SB	Mutant SB	Change in SB	Reference WB	Mutant WB	Change in WB	Reference NB	Mutant NB	Change in NB
FQEGFQIMY	FQKGFQIMY	E265K	0.0694	0.0964	0.027	0.1339	0.2167	0.0828	0.5992	0.4846	-0.1146
KRLPFQEGF	KRLPFQKGF	E265K	0.0395	0.0395	0	0.001	0.001	0	0.7572	0.7572	0
LPFQEGFQI	LPFQKGFQI	E265K	0.0954	0.3622	0.2668	0.1331	0.0002	-0.1329	0.5692	0.4353	-0.1339
QTWTADDNY	GNWTADNDTY	Q413G, T414N, insN419, N421T	0	0	0	0.0578	0	-0.0578	0.7399	0.7977	0.0578
QTWTADDNY	QTWTADNDNY	insN419	0	0	0	0.0578	0	-0.0578	0.7399	0.7977	0.0578
KVRGQAPFI	KVRGQAPLI	F149L	0	0	0	0.1329	0.1329	0	0.6648	0.6648	0
GIKANGQTW	GIKANSGNW	G412S, Q413G, T414N	0	0	0	0.1272	0	-0.1272	0.6705	0.7977	0.1272
KPDVAQGTI	KPDVAQGTV	I287V	0.1329	0.1329	0	0.0424	0.0424	0	0.6224	0.6224	0
TPNEPKAVL	TPNVPKAVL	E255V	0.3622	0.3622	0	0	0	0	0.4355	0.4355	0
AQKVAGRVL	TDKVAGRVL	A195T, Q196D	0.0694	0	-0.0694	0.316	0.0578	-0.2582	0.4123	0.7399	0.3276
NEKGGQASL	NEKGGQANL	S228N	0.2717	0.1946	-0.0771	0.1349	0.0771	-0.0578	0.3911	0.526	0.1349
IKVRGQAPF	IKVRGQAPL	F149L	0.001	0	-0.001	0	0.001	0.001	0.7967	0.7967	0
SEVGAAQKV	SEVGATDKV	A195T, Q196D	0.2717	0.0771	-0.1946	0	0.1946	0.1946	0.526	0.526	0
AENVSIEAP	AENVAIEAP	S268A	0.0193	0.0048	-0.0145	0.2254	0.2399	-0.0145	0.553	0.553	0
NEPKAVLYA	NVPKAVLYA	E255V	0.0048	0	-0.0048	0.0415	0	-0.0415	0.7514	0.7977	0.0463
Table 4D
Reference Epitope	Mutant Epitope	Mutations	Reference SB	Mutant SB	Change in SB	Reference WB	Mutant WB	Change in WB	Reference NB	Mutant NB	Change in NB
SPATLEALY	SPTTLEALY	A32T	0.111	0.111	0	0.094	0.059	-0.035	0.583	0.618	0.035
ETGLPRYEW	KVGLPRYEW	E153K, T154V	0.209	0.209	0	0.087	0.087	0	0.492	0.492	0
QTWTADDNY	GNWTADNDTY	Q413G, T414N, insN419, N421T	0	0	0	0.174	0	-0.174	0.614	0.788	0.174
QTWTADDNY	GNWTADDTY	Q413G, T414N, N421T	0	0	0	0.174	0	-0.174	0.614	0.788	0.174
GIKANGQTW	GIKANSGNW	G412S, Q413G, T414N	0.07	0	-0.07	0.226	0.07	-0.156	0.492	0.718	0.226
AQKVAGRVL	AEKVAGRVL	Q196E	0.094	0.069	-0.025	0.121	0.122	0.001	0.573	0.597	0.024
SEVGAAQKV	SEVGAAEKV	Q196E	0.197	0.138	-0.059	0.052	0.059	0.007	0.539	0.591	0.052
KEAQEIRGA	KEAQEIRG-	A305del	0.09	0.052	-0.038	0.048	0.079	0.031	0.65	0.657	0.007
ETANFSPKV	ETTNFSPKV	A254T	0	0	0	0.017	0.017	0	0.771	0.771	0
TANFSPKVV	TTNFSPKVV	A254T	0.017	0	-0.017	0	0	0	0.771	0.788	0.017
ANFSPKVVL	TNFSPKVVL	A254T	0	0.052	0.052	0.184	0.125	-0.059	0.604	0.611	0.007
TTATETANF	TTATETTNF	A254T	0.056	0.056	0	0.264	0.264	0	0.468	0.468	0

## Sheet: 10. HLA frequencies
HLA Type	Kenya	UK OBB	UK Blood Donor		HLA Type	Kenya	UK OBB	UK Blood Donor
A*01:01	0.031	0.1866	0.2062		B*07:02	0.035	0.139	0.1329
A*02:01	0.087	0.2831	0.3035		B*08:01	0.031	0.1436	0.1339
A*02:02	0.049	0.0014	0		B*15:01	0	0.0625	0.0684
A*03:01	0.052	0.1409	0.132		B*15:03	0.063	0.0006	0.001
A*11:01	0	0.0593	0.0578		B*15:10	0.052	0.0002	0
A*23:01	0.045	0.018	0.0231		B*18:01	0.059	0.0386	0.027
A*24:02	0.021	0.0793	0.0645		B*27:05	0	0.0422	0.0395
A*29:02	0.049	0.0377	0.0308		B*35:01	0.024	0.0539	0.0491
A*30:01	0.084	0.0113	0.0116		B*40:01	0	0.056	0.0578
A*30:02	0.073	0.0095	0.0067		B*42:01	0.073	0	0
A*32:01	0.01	0.0333	0.0356		B*44:02	0	0.1109	0.1098
A*36:01	0.07	0	0		B*44:03	0.017	0.0556	0.0578
A*68:01	0.014	0.03	0.0292		B*45:01	0.052	0.0057	0.0048
A*68:02	0.105	0.0068	0.0087		B*47:03	0.031	0	0
A*74:01	0.094	0.0001	0.001		B*49:01	0.038	0.0121	0.0145
Other	0.216	0.1027	0.0893		B*51:01	0.017	0.0441	0.0424
					B*53:01	0.087	0.0032	0.0039
		OBB = Oxford Biobank			B*57:01	0.003	0.0388	0.0462
					B*57:03	0.056	0.0006	0
					B*58:01	0.08	0.0059	0.0087
					B*58:02	0.07	0	0
					Other	0.212	0.1865	0.2023

[truncated: 1 more sheets: 11. Variant epitopes]
